# Supplementary material for: Sex Difference in Effectiveness of Early Rhythm- over Rate-Control in Patients with Atrial Fibrillation
Source: J Clin Med. 2022 Aug 25;11(17):4991. doi: 10.3390/jcm11174991 (PMC9456685; doi:10.3390/jcm11174991)
Supplement: Supplementary file 1 [file jcm-11-04991-s001.zip]

Archive with 1 entries (1 files):
- jcm-1839153-supplementary.pdf
